# Supplementary material for: Traditional Chinese Medicine, Ziyin-Mingmu Decoction, Regulates Cholesterol Metabolism, Oxidative Stress, Inflammation and Gut Microbiota in Age-related Macular Degeneration Models
Source: Pharm Res. 2025 Jun 26;42(7):1101–18. doi: 10.1007/s11095-025-03887-3 (PMC12304070; doi:10.1007/s11095-025-03887-3)
Supplement: Supplementary file 2 — Supplementary file2 (XLSX 35 KB) [file 11095_2025_3887_MOESM2_ESM.xlsx]

## Sheet: negative ion
m/z	RT	Area	Height	Ion identity	Spectral match	class
255.066	23.98	45000000	480000000	[M-H]-	isoliquiritigenin	phenolic
133.013	2.15	33000000	370000000		D-(+)-Malic acid	carboxylic acid
179.034	12.57	14000000	38000000	[M-H]-	3,4-dihydroxycinnamic acid	cinnamic acid
341.109	2.65	9400000	84000000	[M-H]-	Sucrose	saccharide
267.067	25.62	7000000	85000000		Formononetin	flavonoid
181.071	1.95	7000000	80000000		D-Sorbitol	sugar alcohol
329.233	25.74	6200000	36000000	[M-H]-	FA 18:1+3O	fatty acid
821.398	26.3	5100000	56000000		Licoricesaponin H2	glycoside
353.072	2.79	4800000	17000000		6:3+6O fatty acyl hexoside	Fatty acyl hexosides
503.163	2.08	4800000	33000000	[M-H]-	Maltotriose	saccharide
163.039	17.9	3700000	10000000		p-Coumaric acid	coumarin
209.045	8.79	3600000	29000000		Hydroxyferulic acid	phenolic
359.077	22.57	3500000	38000000	[M-H]-	Rosmarinic acid	coumarin
341.108	2.1	3500000	33000000	[M-H]-	Palatinose	saccharide
595.131	22.32	2900000	17000000	[M-H]-	Peltatoside	flavonoid
271.062	24.65	2700000	32000000		Naringenin	flavonoid
417.12	21.58	2400000	12000000	[M-H]-	Liquiritin	glycoside
463.089	23.08	2300000	18000000	[M-H]-	Hyperoside	flavonoid
193.05	19.99	1900000	3400000		trans-Ferulic acid	phenolic
175.06	10	1800000	16000000		2-Isopropylmalic acid	fatty acid
195.05	2.44	1800000	5500000		D-Gluconic acid	n/a
193.035	1.94	1400000	9000000		D-Glucuronic acid	sugar acid
177.018	12	1300000	4500000		Esculetin	cinnamic acid
177.054	21.75	1100000	4200000		Coniferyl aldehyde	cinnamaldehyde
301.036	24.58	1100000	9600000		Quercetin	flavonoid
124.039	9.01	720000	3700000		3-Hydroxypyridine-2-methanol	N/a
283.061	26.13	710000	7500000		Wogonin	flavonoid
285.041	24.86	650000	7000000		Luteolin	flavonoid
269.046	25.41	640000	7100000		Aloe-emodin	anthraquinone
191.019	8.6	550000	1800000		Citric acid	carboxylic acid
283.061	24.52	440000	4700000		Biochanin A	flavonoid
253.051	24.33	380000	4500000		Daidzein	flavonoid
215.128	25.69	360000	3100000		Undecanedioic acid	carboxylic acid
503.162	3.15	330000	1700000		Melizitose	saccharide
229.144	26.2	300000	1000000		Dodecanedioic acid	carboxylic acid
253.051	24.57	290000	3400000		7,4'-Dihydroxyflavone	flavonoid
503.163	3.43	250000	1600000		D-(+)-Melezitose	saccharide
201.113	24.78	200000	1300000		Decanedioic acid	carboxylic acid
353.087	8.63	170000	1800000		Caffeoyl quinic acid (isomer of 832, 833, 834)	phenolic
609.146	23.12	160000	1600000		Delphinidin-3-O-(6''-O-alpha-rhamnopyranosyl-beta-glucopyranoside)	Anthocyanidin
343.122	2.18	150000	2600000		Maltitol	saccharide
255.067	33.99	140000	350000		2',4,4'-Trihydroxychalcone	flavonoid
247.135	26.33	130000	1200000		Atractylenolide III	sesquiterpenoid
325.093	13.17	110000	310000		Coumaroyl Hexoside (isomer of 690, 692)	coumarin
477.105	23.8	110000	1100000		Isorhamnetin-3-O-glucoside	flavonoid
339.124	26.2	100000	1400000	[M-H]-	6-Prenylnaringenin	flavonoid
515.119	22.81	91000	790000		Dicaffeoyl quinic acid	phenolic
341.108	6.99	90000	790000		D-(+)-Trehalose	saccharide
515.12	22.15	84000	440000		Cynarin	cinnamic acid
315.051	25.32	82000	960000		Isorhamnetin	flavonoid
433.115	23.03	74000	860000		naringenin-7-O-glucoside	flavonoid
313.073	26.61	72000	900000		3,7-Dihydroxy-3',4'-dimethoxyflavone	flavonoid
315.072	7.9	71000	810000		Benzoic acid + 2O, O-Hex	glycoside
253.052	26.29	70000	960000		Chrysin	phenolic
367.103	12.72	58000	350000		Feruloyl quinic acid (isomer of 886, 888)	phenolic
447.093	23.76	56000	450000		Quercetin-3-O-alpha-L-rhamnopyranoside	flavonoid
447.093	23.7	56000	450000		Kaempferol-3-O-glucoside	flavonoid
207.066	21.97	42000	240000		Sinapaldehyde	cinnamaldehyde
168.065	6.94	38000	700000		Pyridoxine	pyridine

## Sheet: positive ion
m/z	RT	Area	Height	Ion identity	Spectral match	Type
433.221	25.86	140000000	1400000000	[M+H]+	Schizandrin	tannin
231.138	27.22	62000000	890000000	[M+H]+	Dehydrocostus lactone	Sesquiterpene
279.231	30.17	39000000	110000000		linolenic acid	fatty acid
760.582	31.63	38000000	120000000		1-(9Z-octadecenoyl)-2-hexadecanoyl-sn-glycero-3-phosphocholine	phospholipid
257.08	23.99	37000000	410000000	[M+H]+	isoliquiritigenin	phenolic
249.148	26.32	28000000	300000000	[M+H]+	Atractylenolide III	Sesquiterpene
786.597	32.25	22000000	65000000	[M+H]+	1,2-Dioleoyl-sn-glycero-3-phosphocholine	phospholipid
138.055	2.12	15000000	89000000		Trigonelline	alkaloid
269.08	25.63	14000000	170000000	[M+H]+	Formononetin	flavonoid
219.174	27.63	12000000	160000000		Nootkatone	Sesquiterpene
179.07	21.74	6700000	31000000		Coniferaldehyde	phenolic
823.409	26.05	6200000	58000000	[M+H]+	(2S,3S,4S,5R,6S)-6-[[(3S,4aR,6aR,6bS,8aS,11S,12aR,14aR,14bS)-11-carboxy-4,4,6a,6b,8a,11,14b-heptamethyl-14-oxo-2,3,4a,5,6,7,8,9,10,12,12a,14a-dodecahydro-1H-picen-3-yl]oxy]-5-[(2R,3R,4S,5S,6S)-6-carboxy-3,4,5-trihydroxyoxan-2-yl]oxy-3,4-dihydroxyoxane-2-carboxylic acid	terpene
586.538	32.75	5700000	10000000	[M+NH4]+	1,2-Dipalmitoyl-rac-glycerol	lipid
193.049	17.8	5600000	13000000	[M+H]+	Scopoletin	Coumarin
839.403	25.88	5600000	57000000		Licoricesaponin G2	saponin
258.11	1.88	5300000	43000000		sn-Glycero-3-phosphocholine	phospholipid
782.564	31.48	3600000	12000000		1-hexadecanoyl-2-(9Z-octadecenoyl)-sn-glycero-3-phosphocholine	phospholipid
183.086	1.95	3200000	33000000		D-Sorbitol	sugar alcohol
126.055	9	3100000	23000000		3-Hydroxypyridine-2-methanol	n/a
237.185	27.01	2800000	27000000		5-hydroxyculmorin	terpene
597.144	22.32	2700000	18000000	[M+H]+	Peltatoside	flavonoid
465.103	23.08	2300000	20000000	[M+H]+	Hyperoside	flavonoid
123.055	7.42	2200000	16000000		Niacinamide	Pyridine
285.075	26.13	1900000	20000000		Wogonin	flavonoid
146.06	21.05	1900000	5300000		Indole-3-carboxyaldehyde	indole
193.034	3.14	1800000	10000000	[M+H]+	Citric acid	tricarboxylic acid
355.102	9.73	1600000	14000000	[M+H]+	Caffeoyl quinic acid	alkyl caffeate ester
782.563	33.62	1600000	12000000		1-hexadecanoyl-2--(5Z,8Z,11Z,14Z-eicosatetraenoyl)-sn-glycero-3-phosphocholine	phospholipid
124.039	4.38	1600000	7000000		Nicotinic acid	pyridinecarboxylic acid
253.18	26.78	1400000	5200000		Walleminone	sesquiterpenoid
223.06	18.97	1300000	3200000		Isofraxidin	coumarin
403.199	25.81	1200000	19000000		Aurantiamide	alkaloid
233.153	26.29	1200000	17000000		(+)-Costunolide	sesquiterpenoid
249.149	25.96	940000	10000000		Eremofortin B	sesquiterpenoid
762.597	29.04	870000	2200000		1,2-diheptadecanoyl-sn-glycero-3-phosphocholine	phospholipid
128.062	26.45	800000	9100000		Naphthalene	polycyclic aromatic hydrocarbon
281.246	27.58	740000	4900000	[M+H-H2O]+	Linoleic acid	fatty acid
431.134	23.71	740000	8500000	[M+H]+	Formononetin-7-O-glucoside	flavone
170.081	6.97	710000	6600000		Pyridoxine	pyridine
556.217	23.45	650000	6800000		Isoflavone base + 1O, 1MeO, O-Hex+C7H12NO	flavonoid
471.348	27.84	630000	5800000		Glycyrrhetinic Acid	terpene
314.135	23.79	600000	7100000		Feruloyl tyramine	methoxyphenols
155.047	23.79	600000	5700000		Diethyl hydrogen phosphate	N/a
329.194	26.23	580000	2300000		IRB_p_329.1858_19.4	N/a
255.065	24.32	460000	5700000	[M+H]+	Daidzein	flavonoid
251.202	27.77	430000	2700000		(3aR)-(+)-Sclareolide	terpene
419.133	21.77	410000	1700000		Liquiritin	glycoside
184.073	1.84	400000	8100000		Choline phosphate	choline
277.166	11.45	390000	1400000		Coumaroyl agmatine (isomer of 1296)	cinnamamide
179.07	24.27	380000	3600000		4-Hydroxy-3-methoxycinnamaldehyde	cinnamamide
202.18	6.87	370000	6100000		4-Hydroxy-1-(2-hydroxyethyl)-2,2,6,6-tetramethylpiperidine	piperidine
237.124	8.42	310000	1600000		Ala-Phe	peptide
110.06	14.87	290000	800000		6-Methyl-3-hydroxypyridine	pyridine
275.201	25.48	250000	2300000		Nandrolone	sterol
579.166	23.44	230000	2300000		Apigenin-7-O-neohesperidoside	flavonoid
447.092	23.5	220000	2400000		Baicalin	flavonoid
267.159	23.05	200000	1700000		Verrucarol	Sesquiterpene
273.075	21.79	190000	800000		Naringenin	flavonoid
627.153	10.88	68000	580000		Quercetin-3,4'-O-di-beta-glucoside	flavonoid
87.0884	33.41	21000	620000		2-Pentanone	ketone

## Sheet: total compounds
m/z	RT	Area	Height	Ion identity	Spectral match	class
251.202	27.77	430000	2700000		(3aR)-(+)-Sclareolide	terpene
237.185	27.01	2800000	27000000		5-hydroxyculmorin	terpene
471.348	27.84	630000	5800000		Glycyrrhetinic Acid	terpene		8	carboxylic acids
433.221	25.86	140000000	1400000000	[M+H]+	Schizandrin	tannin		3	cinnamaldehydes
181.071	1.95	7000000	80000000		D-Sorbitol	sugar alcohol		5	coumarins
193.035	1.94	1400000	9000000		D-Glucuronic acid	sugar acid		4	fatty acids
275.201	25.48	250000	2300000		Nandrolone	sterol		23	flavonoids
233.153	26.29	1200000	17000000		(+)-Costunolide	Sesquiterpene		3	glycosides
249.148	26.32	28000000	300000000	[M+H]+	Atractylenolide III	Sesquiterpene		10	phenolics
231.138	27.22	62000000	890000000	[M+H]+	Dehydrocostus lactone	Sesquiterpene		6	phospholipids
249.149	25.96	940000	10000000		Eremofortin B	Sesquiterpene		4	pyridines
219.174	27.63	12000000	160000000		Nootkatone	Sesquiterpene		7	saccharides
267.159	23.05	200000	1700000		Verrucarol	Sesquiterpene		11	terpenes
253.18	26.78	1400000	5200000		Walleminone	Sesquiterpene		21	other
839.403	25.88	5600000	57000000		Licoricesaponin G2	saponin		105	TOTAL
503.163	3.43	250000	1600000		D-(+)-Melezitose	saccharide
341.108	6.99	90000	790000		D-(+)-Trehalose	saccharide
343.122	2.18	150000	2600000		Maltitol	saccharide
503.163	2.08	4800000	33000000	[M-H]-	Maltotriose	saccharide
503.162	3.15	330000	1700000		Melizitose	saccharide
341.108	2.1	3500000	33000000	[M-H]-	Palatinose	saccharide
341.109	2.65	9400000	84000000	[M-H]-	Sucrose	saccharide
110.06	14.87	290000	800000		6-Methyl-3-hydroxypyridine	pyridine
123.055	7.42	2200000	16000000		Niacinamide	Pyridine
124.039	4.38	1600000	7000000		Nicotinic acid	pyridine
168.065	6.94	38000	700000		Pyridoxine	pyridine
128.062	26.45	800000	9100000		Naphthalene	polycyclic aromatic hydrocarbon
202.18	6.87	370000	6100000		4-Hydroxy-1-(2-hydroxyethyl)-2,2,6,6-tetramethylpiperidine	piperidine
760.582	31.63	38000000	120000000		1-(9Z-octadecenoyl)-2-hexadecanoyl-sn-glycero-3-phosphocholine	phospholipid
762.597	29.04	870000	2200000		1,2-diheptadecanoyl-sn-glycero-3-phosphocholine	phospholipid
786.597	32.25	22000000	65000000	[M+H]+	1,2-Dioleoyl-sn-glycero-3-phosphocholine	phospholipid
782.563	33.62	1600000	12000000		1-hexadecanoyl-2--(5Z,8Z,11Z,14Z-eicosatetraenoyl)-sn-glycero-3-phosphocholine	phospholipid
782.564	31.48	3600000	12000000		1-hexadecanoyl-2-(9Z-octadecenoyl)-sn-glycero-3-phosphocholine	phospholipid
258.11	1.88	5300000	43000000		sn-Glycero-3-phosphocholine	phospholipid
355.102	9.73	1600000	14000000	[M+H]+	Caffeoyl quinic acid	phenolic
353.087	8.63	170000	1800000		Caffeoyl quinic acid (isomer of 832, 833, 834)	phenolic
253.052	26.29	70000	960000		Chrysin	phenolic
179.07	21.74	6700000	31000000		Coniferaldehyde	phenolic
515.119	22.81	91000	790000		Dicaffeoyl quinic acid	phenolic
367.103	12.72	58000	350000		Feruloyl quinic acid (isomer of 886, 888)	phenolic
314.135	23.79	600000	7100000		Feruloyl tyramine	phenolic
209.045	8.79	3600000	29000000		Hydroxyferulic acid	phenolic
255.066	23.98	45000000	480000000	[M-H]-	isoliquiritigenin	phenolic
193.05	19.99	1900000	3400000		trans-Ferulic acid	phenolic
823.409	26.05	6200000	58000000	[M+H]+	Glycyrrhizic acid monoammonium	terpene
124.039	9.01	720000	3700000		3-Hydroxypyridine-2-methanol	n/a
195.05	2.44	1800000	5500000		D-Gluconic acid	n/a
155.047	23.79	600000	5700000		Diethyl hydrogen phosphate	n/a
329.194	26.23	580000	2300000		IRB_p_329.1858_19.4	n/a
586.538	32.75	5700000	10000000	[M+NH4]+	1,2-Dipalmitoyl-rac-glycerol	lipid
87.0884	33.41	21000	620000		2-Pentanone	ketone
146.06	21.05	1900000	5300000		Indole-3-carboxyaldehyde	indole
277.166	11.45	390000	1400000		Coumaroyl agmatine (isomer of 1296)	guanidines
315.072	7.9	71000	810000		Benzoic acid + 2O, O-Hex	glycoside
821.398	26.3	5100000	56000000		Licoricesaponin H2	glycoside
417.12	21.58	2400000	12000000	[M-H]-	Liquiritin	glycoside
255.067	33.99	140000	350000		2',4,4'-Trihydroxychalcone	flavonoid
579.166	23.44	230000	2300000		Apigenin-7-O-neohesperidoside	flavonoid
447.093	23.7	56000	450000		Kaempferol-3-O-glucoside	flavonoid
301.036	24.58	1100000	9600000		Quercetin	flavonoid
627.153	10.88	68000	580000		Quercetin-3,4'-O-di-beta-glucoside	flavonoid
447.093	23.76	56000	450000		Quercetin-3-O-alpha-L-rhamnopyranoside	flavonoid
313.073	26.61	72000	900000		3,7-Dihydroxy-3',4'-dimethoxyflavone	flavonoid
339.124	26.2	100000	1400000	[M-H]-	6-Prenylnaringenin	flavonoid
253.051	24.57	290000	3400000		7,4'-Dihydroxyflavone	flavonoid
447.092	23.5	220000	2400000		Baicalin	flavonoid
283.061	24.52	440000	4700000		Biochanin A	flavonoid
253.051	24.33	380000	4500000		Daidzein	flavonoid
267.067	25.62	7000000	85000000		Formononetin	flavonoid
431.134	23.71	740000	8500000	[M+H]+	Formononetin-7-O-glucoside	flavonoid
463.089	23.08	2300000	18000000	[M-H]-	Hyperoside	flavonoid
556.217	23.45	650000	6800000		Isoflavone base + 1O, 1MeO, O-Hex+C7H12NO	flavonoid
315.051	25.32	82000	960000		Isorhamnetin	flavonoid
477.105	23.8	110000	1100000		Isorhamnetin-3-O-glucoside	flavonoid
285.041	24.86	650000	7000000		Luteolin	flavonoid
271.062	24.65	2700000	32000000		Naringenin	flavonoid
433.115	23.03	74000	860000		naringenin-7-O-glucoside	flavonoid
595.131	22.32	2900000	17000000	[M-H]-	Peltatoside	flavonoid
283.061	26.13	710000	7500000		Wogonin	flavonoid
353.072	2.79	4800000	17000000		6:3+6O fatty acyl hexoside	Fatty acyl hexosides
279.231	30.17	39000000	110000000		?-linolenic acid	fatty acid
175.06	10	1800000	16000000		2-Isopropylmalic acid	fatty acid
329.233	25.74	6200000	36000000	[M-H]-	FA 18:1+3O	fatty acid
281.246	27.58	740000	4900000	[M+H-H2O]+	Linoleic acid	fatty acid
325.093	13.17	110000	310000		Coumaroyl Hexoside (isomer of 690, 692)	coumarin
223.06	18.97	1300000	3200000		Isofraxidin	coumarin
163.039	17.9	3700000	10000000		p-Coumaric acid	coumarin
359.077	22.57	3500000	38000000	[M-H]-	Rosmarinic acid	coumarin
193.049	17.8	5600000	13000000	[M+H]+	Scopoletin	Coumarin
179.07	24.27	380000	3600000		4-Hydroxy-3-methoxycinnamaldehyde	cinnamaldehyde
177.054	21.75	1100000	4200000		Coniferyl aldehyde	cinnamaldehyde
207.066	21.97	42000	240000		Sinapaldehyde	cinnamaldehyde
184.073	1.84	400000	8100000		Choline phosphate	choline
191.019	8.6	550000	1800000		Citric acid	carboxylic acid
133.013	2.15	33000000	370000000		D-(+)-Malic acid	carboxylic acid
201.113	24.78	200000	1300000		Decanedioic acid	carboxylic acid
229.144	26.2	300000	1000000		Dodecanedioic acid	carboxylic acid
215.128	25.69	360000	3100000		Undecanedioic acid	carboxylic acid
179.034	12.57	14000000	38000000	[M-H]-	3,4-dihydroxycinnamic acid	carboxylic acid
515.12	22.15	84000	440000		Cynarin	carboxylic acid
177.018	12	1300000	4500000		Esculetin	carboxylic acid
269.046	25.41	640000	7100000		Aloe-emodin	anthraquinone
609.146	23.12	160000	1600000		Delphinidin-3-O-(6''-O-alpha-rhamnopyranosyl-beta-glucopyranoside)	Anthocyanidin
403.199	25.81	1200000	19000000		Aurantiamide	alkaloid
138.055	2.12	15000000	89000000		Trigonelline	alkaloid
